# Supplementary material for: Sexual Offspring Production by Acorn Ant Temnothorax crassispinus Colonies Is Associated with the Colony Size but Not with the Volume of the Nest Cavity
Source: Animals (Basel). 2024 Dec 28;15(1):49. doi: 10.3390/ani15010049 (PMC11718874; doi:10.3390/ani15010049)
Supplement: Supplementary file 1 [file animals-15-00049-s001.zip]

Archive with 2 entries (2 files):
- animals_table-S1.pdf
- Rolski et al_dataset.xlsx
