# Supplementary material for: Sexual Offspring Production by Acorn Ant Temnothorax crassispinus Colonies Is Associated with the Colony Size but Not with the Volume of the Nest Cavity
Source: Animals (Basel). 2024 Dec 28;15(1):49. doi: 10.3390/ani15010049 (PMC11718874; doi:10.3390/ani15010049)
Supplement: Supplementary file 1 [file animals-15-00049-s001.zip › Rolski et al_dataset.xlsx]

## Sheet: collected
ID	Numbers of queens	Numbers of workers	Brood
1	1	73	Yes
2	1	127	Yes
3	1	65	Yes
4	1	121	Yes
5	1	36	Yes
6	0	31	Yes
7	0	70	Yes
8	0	21	Yes
9	1	6	Yes
10	0	86	Yes
11	0	3	No
12	1	37	Yes
13	0	70	Yes
14	0	6	No
15	1	52	Yes
16	1	188	Yes
17	0	26	No
18	1	62	Yes
19	0	2	No
20	1	44	Yes
21	1	45	Yes
22	0	26	Yes
23	1	56	Yes
24	0	158	Yes
25	0	67	Yes
26	0	71	Yes
27	0	35	Yes
28	0	5	No
29	0	47	Yes
30	1	28	Yes
31	1	33	Yes
32	1	93	Yes
33	1	72	Yes
34	1	146	Yes
35	1	154	Yes
36	1	50	Yes
37	1	128	Yes
38	0	152	Yes
39	1	122	Yes
40	0	23	Yes
41	3	122	Yes
42	0	22	Yes
43	0	11	No
44	0	60	Yes
45	1	79	Yes
46	1	209	Yes
47	1	87	Yes
48	0	13	Yes
49	1	83	Yes
50	0	5	No
51	0	166	Yes
52	0	54	Yes
53	0	48	No
54	1	179	Yes
55	1	141	Yes
56	0	3	No
57	0	5	No
58	1	60	Yes
59	1	99	Yes
60	0	84	Yes
61	0	89	Yes
62	1	75	Yes
63	0	1	No
64	0	87	Yes
65	0	12	No
66	1	40	Yes
67	1	188	Yes
68	1	13	Yes
69	1	162	Yes
70	0	24	Yes
71	0	167	Yes
72	1	108	Yes
73	0	15	Yes
74	1	26	Yes
75	1	200	Yes
76	0	23	Yes
77	0	15	No
78	0	3	No
79	1	86	Yes
80	1	228	Yes
81	0	22	Yes
82	1	81	Yes
83	1	127	Yes
84	1	26	No
85	1	187	Yes
86	1	137	Yes
87	1	27	Yes
88	2	141	Yes
89	0	101	Yes
90	0	46	Yes
91	1	149	Yes
92	1	126	Yes
93	1	136	Yes
94	1	110	Yes
95	1	13	Yes
96	1	83	Yes
97	1	0	No
98	2	88	Yes
99	1	158	Yes
100	1	171	Yes
101	0	73	Yes
102	1	178	Yes
103	1	57	Yes
104	0	56	Yes
105	2	179	Yes
106	1	80	Yes
107	1	0	No

## Sheet: chose to exp
ID	Numbers of queens	Number of workers	Brood	Experimental group	No of workers died during acclimatisation	queen died
1	1	73	Yes	‘small’ nest	1	0
2	1	127	Yes	‘medium’ nest	1	0
3	1	65	Yes	‘large’ nest	4	0
4	1	121	Yes	‘small’ nest	1	0
5	1	36	Yes	‘large’ nest	0	0
12	1	37	Yes	‘medium’ nest	0	0
15	1	52	Yes	‘medium’ nest	1	0
16	1	188	Yes	‘large’ nest	4	0
18	1	62	Yes	‘medium’ nest	0	0
20	1	44	Yes	‘small’ nest	0	0
23	1	56	Yes	‘large’ nest	0	0
30	1	28	Yes	‘medium’ nest	1	0
31	1	33	Yes	‘small’ nest	0	0
32	1	93	Yes	‘small’ nest	4	0
33	1	72	Yes	‘large’ nest	0	1
34	1	146	Yes	‘medium’ nest	4	0
35	1	154	Yes	‘large’ nest	1	0
36	1	50	Yes	‘large’ nest	0	0
37	1	128	Yes	‘medium’ nest	4	0
39	1	122	Yes	‘small’ nest	3	0
45	1	79	Yes	‘medium’ nest	0	0
46	1	209	Yes	‘large’ nest	5	0
47	1	87	Yes	‘large’ nest	0	0
49	1	83	Yes	‘medium’ nest	0	0
54	1	179	Yes	‘medium’ nest	3	0
58	1	60	Yes	‘small’ nest	0	0
59	1	99	Yes	‘medium’ nest	1	0
62	1	75	Yes	‘medium’ nest	0	0
67	1	188	Yes	‘small’ nest	5	0
69	1	162	Yes	‘medium’ nest	0	0
72	1	108	Yes	‘large’ nest	1	0
75	1	200	Yes	‘medium’ nest	0	0
79	1	86	Yes	‘small’ nest	1	0
80	1	228	Yes	‘small’ nest	0	0
82	1	81	Yes	‘large’ nest	5	0
83	1	127	Yes	‘small’ nest	1	0
85	1	187	Yes	‘medium’ nest	0	0
86	1	137	Yes	‘large’ nest	1	0
91	1	149	Yes	‘small’ nest	0	0
92	1	126	Yes	‘large’ nest	4	0
93	1	136	Yes	‘large’ nest	1	0
94	1	110	Yes	‘medium’ nest	0	0
96	1	83	Yes	‘large’ nest	0	0
99	1	158	Yes	‘small’ nest	2	0
100	1	171	Yes	‘large’ nest	2	0
102	1	178	Yes	‘small’ nest	4	0
103	1	57	Yes	‘small’ nest	0	0
106	1	80	Yes	‘small’ nest	0	0

## Sheet: production
ID	Nest	Number of queens	Initial number of workers	Number of workers on the end of the experiment	Gynes	Males	Pupae of workers	Pupae of males	Dead workers
1	‘small’ nest	1	73	147	0	23	21	0	3
2	‘medium’ nest	1	127	286	0	17	65	0	5
3	‘large' nest	1	65	142	2	0	4	0	4
4	‘small’ nest	1	121	224	0	23	52	0	17
5	‘large' nest	1	36	140	0	2	5	0	1
12	‘medium’ nest	1	37	80	0	2	13	0	0
15	‘medium’ nest	1	52	91	0	1	11	0	2
16	‘large' nest	1	188	301	0	32	24	0	14
18	‘medium’ nest	1	62	145	0	11	30	0	1
23	‘large' nest	1	56	119	0	4	18	0	3
30	‘medium’ nest	1	28	58	0	0	0	0	4
32	‘small’ nest	1	93	132	0	6	11	0	6
34	‘medium’ nest	1	146	343	0	15	30	0	16
35	‘large' nest	1	154	263	0	70	30	0	2
36	‘large' nest	1	50	124	1	2	11	0	1
37	‘medium’ nest	1	128	284	0	46	10	0	10
39	‘small’ nest	1	122	213	0	27	14	0	8
45	‘medium’ nest	1	79	107	0	25	11	0	9
46	‘large' nest	1	209	416	0	42	37	0	12
47	‘large' nest	1	87	258	0	3	15	0	0
49	‘medium’ nest	1	83	220	1	0	27	0	4
54	‘medium’ nest	1	179	274	0	27	32	0	10
58	‘small’ nest	1	60	210	0	35	74	2	5
59	‘medium’ nest	1	99	242	0	5	10	0	3
62	‘medium’ nest	1	75	170	0	18	19	0	4
69	‘medium’ nest	1	162	250	0	93	54	0	5
72	‘large' nest	1	108	212	0	29	37	0	2
75	‘medium’ nest	1	200	218	0	28	29	0	4
79	‘small’ nest	1	86	174	0	23	15	0	9
82	‘large' nest	1	81	88	0	2	7	0	11
83	‘small’ nest	1	127	262	0	51	37	1	19
85	‘medium’ nest	1	187	192	24	0	6	0	2
86	‘large' nest	1	137	314	2	0	13	0	10
92	‘large' nest	1	126	188	0	22	23	1	12
93	‘large' nest	1	136	263	0	28	48	0	8
94	‘medium’ nest	1	110	215	9	24	13	0	4
96	‘large' nest	1	83	148	1	0	5	0	4
100	‘large' nest	1	171	312	0	48	52	0	6
103	‘small’ nest	1	57	156	0	0	21	0	2
